# Supplementary material for: Genome-Wide Identification, Expression Patterns, and Functional Analysis of UDP Glycosyltransferase Family in Peach (Prunus persica L. Batsch)
Source: Front Plant Sci. 2017 Mar 22;8:389. doi: 10.3389/fpls.2017.00389 (PMC5360731; doi:10.3389/fpls.2017.00389)
Supplement: Supplementary file 4 [file Table_1.XLSX]

## Sheet: Sheet1
Supplementary Table S1. Primers for cloning of peach UGT genes encoding Prupe.6G008000, Prupe.6G189900 and Prupe.6G190100.
Gene name	Forward primer (5＇→ 3＇)	Reverse primer (5＇→ 3＇)
Prupe.6G008000	AAGGCCTCTGTCGACATGGAAAAGAAATCACAGAGTGG	GAACCAGGCGGCCGCAAATGACTTTATAACCTCCACAA
Prupe.6G189900	AAGGCCTCTGTCGACATGGGTTCAATAGGAGAAGCAAC	GAACCAGGCGGCCGCATGGAGAGACTTAATCAATCTAT
Prupe.6G190100	AAGGCCTCTGTCGACATGGGTTCAGTACGAGAAGCAAC	GAACCAGGCGGCCGCATGGAGAGACTTAATCAATCTAT
