# Supplementary material for: Genome-Wide Identification, Expression Patterns, and Functional Analysis of UDP Glycosyltransferase Family in Peach (Prunus persica L. Batsch)
Source: Front Plant Sci. 2017 Mar 22;8:389. doi: 10.3389/fpls.2017.00389 (PMC5360731; doi:10.3389/fpls.2017.00389)
Supplement: Supplementary file 5 [file Table_2.XLSX]

## Sheet: Sheet1
Supplementary Table S2. Information of peach UGT genes.
Gene ID	Description	Chromosome Name	Gene Start (bp)	Gene End (bp)
Prupe.1G053200	(M=208) PTHR11926:SF15 - UDP-GLUCOSYLTRANSFERASE	Pp01	3706809	3709299
Prupe.1G053300	(M=208) PTHR11926:SF15 - UDP-GLUCOSYLTRANSFERASE	Pp01	3709672	3711528
Prupe.1G053400	(M=208) PTHR11926:SF15 - UDP-GLUCOSYLTRANSFERASE	Pp01	3712547	3719390
Prupe.1G053500	(M=208) PTHR11926:SF15 - UDP-GLUCOSYLTRANSFERASE	Pp01	3720157	3721873
Prupe.1G090500	(M=6) K10757 - flavonol 3-O-glucosyltransferase	Pp01	6816430	6817266
Prupe.1G091000	(M=6) K10757 - flavonol 3-O-glucosyltransferase	Pp01	6850667	6852918
Prupe.1G091100	(M=6) K10757 - flavonol 3-O-glucosyltransferase	Pp01	6860698	6864051
Prupe.1G169100	(M=208) PTHR11926:SF15 - UDP-GLUCOSYLTRANSFERASE	Pp01	13822009	13823433
Prupe.1G169200	(M=208) PTHR11926:SF15 - UDP-GLUCOSYLTRANSFERASE	Pp01	13833179	13834603
Prupe.1G169300	(M=208) PTHR11926:SF15 - UDP-GLUCOSYLTRANSFERASE	Pp01	13841834	13843258
Prupe.1G179400	(M=208) PTHR11926:SF15 - UDP-GLUCOSYLTRANSFERASE	Pp01	15475994	15478096
Prupe.1G179700	(M=208) PTHR11926:SF15 - UDP-GLUCOSYLTRANSFERASE	Pp01	15531797	15533902
Prupe.1G180900	(M=208) PTHR11926:SF15 - UDP-GLUCOSYLTRANSFERASE	Pp01	15790391	15792100
Prupe.1G181000	(M=208) PTHR11926:SF15 - UDP-GLUCOSYLTRANSFERASE	Pp01	15812835	15814361
Prupe.1G266300	(M=208) PTHR11926:SF15 - UDP-GLUCOSYLTRANSFERASE	Pp01	27409971	27413185
Prupe.1G282300	(M=9) 2.4.1.237 - Flavonol 7-O-beta-glucosyltransferase.	Pp01	28503206	28505804
Prupe.1G295300	(M=208) PTHR11926:SF15 - UDP-GLUCOSYLTRANSFERASE	Pp01	29219747	29221177
Prupe.1G382700	(M=2) K12356 - coniferyl-alcohol glucosyltransferase	Pp01	34403188	34404624
Prupe.1G458200	(M=208) PTHR11926:SF15 - UDP-GLUCOSYLTRANSFERASE	Pp01	38373236	38375066
Prupe.1G458400	(M=208) PTHR11926:SF15 - UDP-GLUCOSYLTRANSFERASE	Pp01	38388434	38390156
Prupe.1G505100	(M=208) PTHR11926:SF15 - UDP-GLUCOSYLTRANSFERASE	Pp01	41722594	41725429
Prupe.1G505200	(M=208) PTHR11926:SF15 - UDP-GLUCOSYLTRANSFERASE	Pp01	41733002	41735985
Prupe.1G519500	(M=208) PTHR11926:SF15 - UDP-GLUCOSYLTRANSFERASE	Pp01	42656020	42658221
Prupe.1G519600	(M=208) PTHR11926:SF15 - UDP-GLUCOSYLTRANSFERASE	Pp01	42663516	42665476
Prupe.1G519700	(M=208) PTHR11926:SF15 - UDP-GLUCOSYLTRANSFERASE	Pp01	42670303	42672367
Prupe.1G519800	(M=208) PTHR11926:SF15 - UDP-GLUCOSYLTRANSFERASE	Pp01	42674777	42677556
Prupe.1G519900	(M=208) PTHR11926:SF15 - UDP-GLUCOSYLTRANSFERASE	Pp01	42678375	42680309
Prupe.1G520000	(M=208) PTHR11926:SF15 - UDP-GLUCOSYLTRANSFERASE	Pp01	42680643	42684196
Prupe.1G520100	(M=208) PTHR11926:SF15 - UDP-GLUCOSYLTRANSFERASE	Pp01	42684510	42686498
Prupe.1G520200	(M=208) PTHR11926:SF15 - UDP-GLUCOSYLTRANSFERASE	Pp01	42691434	42693619
Prupe.1G520300	(M=208) PTHR11926:SF15 - UDP-GLUCOSYLTRANSFERASE	Pp01	42698403	42700033
Prupe.1G520400	(M=208) PTHR11926:SF15 - UDP-GLUCOSYLTRANSFERASE	Pp01	42705270	42708120
Prupe.1G534200	(M=208) PTHR11926:SF15 - UDP-GLUCOSYLTRANSFERASE	Pp01	43671887	43673758
Prupe.1G547500	(M=9) 2.4.1.237 - Flavonol 7-O-beta-glucosyltransferase.	Pp01	44742663	44744116
Prupe.1G547700	(M=9) 2.4.1.237 - Flavonol 7-O-beta-glucosyltransferase.	Pp01	44748788	44750070
Prupe.1G547800	(M=9) 2.4.1.237 - Flavonol 7-O-beta-glucosyltransferase.	Pp01	44757137	44758573
Prupe.1G552100	(M=1) 2.4.1.298 - Anthocyanidin 3-O-glucoside 5-O-glucosyltransferase.	Pp01	45124585	45126363
Prupe.1G554300	(M=9) 2.4.1.237 - Flavonol 7-O-beta-glucosyltransferase.	Pp01	45277769	45279601
Prupe.1G554400	(M=9) 2.4.1.237 - Flavonol 7-O-beta-glucosyltransferase.	Pp01	45281600	45284475
Prupe.2G084900	(M=208) PTHR11926:SF15 - UDP-GLUCOSYLTRANSFERASE	Pp02	13434306	13436014
Prupe.2G085000	(M=208) PTHR11926:SF15 - UDP-GLUCOSYLTRANSFERASE	Pp02	13467127	13469459
Prupe.2G085100	(M=208) PTHR11926:SF15 - UDP-GLUCOSYLTRANSFERASE	Pp02	13473606	13474976
Prupe.2G085200	(M=208) PTHR11926:SF15 - UDP-GLUCOSYLTRANSFERASE	Pp02	13477160	13478565
Prupe.2G085300	(M=208) PTHR11926:SF15 - UDP-GLUCOSYLTRANSFERASE	Pp02	13512160	13513750
Prupe.2G085800	(M=208) PTHR11926:SF15 - UDP-GLUCOSYLTRANSFERASE	Pp02	13595776	13596732
Prupe.2G086000	(M=208) PTHR11926:SF15 - UDP-GLUCOSYLTRANSFERASE	Pp02	13641367	13642911
Prupe.2G101800	(M=9) K13496 - UDP-glucosyl transferase 73C [EC: 2.4.1.-]	Pp02	15756656	15758095
Prupe.2G174700	(M=208) PTHR11926:SF15 - UDP-GLUCOSYLTRANSFERASE	Pp02	22065238	22067169
Prupe.2G174800	(M=208) PTHR11926:SF15 - UDP-GLUCOSYLTRANSFERASE	Pp02	22069695	22080050
Prupe.2G175000	(M=208) PTHR11926:SF15 - UDP-GLUCOSYLTRANSFERASE	Pp02	22090326	22092282
Prupe.2G184700	(M=6) 2.4.1.218 - Hydroquinone glucosyltransferase.	Pp02	22617256	22618883
Prupe.2G184800	(M=6) 2.4.1.218 - Hydroquinone glucosyltransferase.	Pp02	22621955	22624638
Prupe.2G243500	(M=208) PTHR11926:SF15 - UDP-GLUCOSYLTRANSFERASE	Pp02	26189240	26191779
Prupe.2G243600	(M=208) PTHR11926:SF15 - UDP-GLUCOSYLTRANSFERASE	Pp02	26196192	26197727
Prupe.2G243700	(M=208) PTHR11926:SF15 - UDP-GLUCOSYLTRANSFERASE	Pp02	26198260	26199842
Prupe.2G303000	(M=9) 2.4.1.237 - Flavonol 7-O-beta-glucosyltransferase.	Pp02	28996634	28999088
Prupe.2G324700	(M=6) K10757 - flavonol 3-O-glucosyltransferase	Pp02	30032812	30034737
Prupe.3G166800	(M=208) PTHR11926:SF15 - UDP-GLUCOSYLTRANSFERASE	Pp03	18564657	18566081
Prupe.3G184400	(M=208) PTHR11926:SF15 - UDP-GLUCOSYLTRANSFERASE	Pp03	19942248	19943676
Prupe.3G184600	(M=208) PTHR11926:SF15 - UDP-GLUCOSYLTRANSFERASE	Pp03	19950769	19953700
Prupe.3G184800	(M=208) PTHR11926:SF15 - UDP-GLUCOSYLTRANSFERASE	Pp03	19969966	19973632
Prupe.3G184900	(M=208) PTHR11926:SF15 - UDP-GLUCOSYLTRANSFERASE	Pp03	19974185	19975917
Prupe.3G185000	(M=208) PTHR11926:SF15 - UDP-GLUCOSYLTRANSFERASE	Pp03	19976368	19977935
Prupe.3G185100	(M=208) PTHR11926:SF15 - UDP-GLUCOSYLTRANSFERASE	Pp03	19980355	19982486
Prupe.3G185400	(M=24) 2.4.1.91 - Flavonol 3-O-glucosyltransferase.	Pp03	20003909	20009346
Prupe.3G187400	(M=10) 2.4.1.203 - Trans-zeatin O-beta-D-glucosyltransferase.	Pp03	20119002	20121521
Prupe.3G188500	(M=208) PTHR11926:SF15 - UDP-GLUCOSYLTRANSFERASE	Pp03	20174396	20176258
Prupe.3G188600	(M=208) PTHR11926:SF15 - UDP-GLUCOSYLTRANSFERASE	Pp03	20181196	20182936
Prupe.3G188700	(M=208) PTHR11926:SF15 - UDP-GLUCOSYLTRANSFERASE	Pp03	20204013	20204702
Prupe.3G189100	(M=208) PTHR11926:SF15 - UDP-GLUCOSYLTRANSFERASE	Pp03	20231833	20238578
Prupe.3G189300	(M=208) PTHR11926:SF15 - UDP-GLUCOSYLTRANSFERASE	Pp03	20242123	20243957
Prupe.3G189500	(M=208) PTHR11926:SF15 - UDP-GLUCOSYLTRANSFERASE	Pp03	20254830	20256841
Prupe.3G189600	(M=208) PTHR11926:SF15 - UDP-GLUCOSYLTRANSFERASE	Pp03	20258473	20261039
Prupe.3G189700	(M=208) PTHR11926:SF15 - UDP-GLUCOSYLTRANSFERASE	Pp03	20284475	20286995
Prupe.3G190100	(M=208) PTHR11926:SF15 - UDP-GLUCOSYLTRANSFERASE	Pp03	20296733	20299688
Prupe.3G190300	(M=208) PTHR11926:SF15 - UDP-GLUCOSYLTRANSFERASE	Pp03	20302411	20304393
Prupe.3G190400	(M=208) PTHR11926:SF15 - UDP-GLUCOSYLTRANSFERASE	Pp03	20311941	20313892
Prupe.3G190500	(M=208) PTHR11926:SF15 - UDP-GLUCOSYLTRANSFERASE	Pp03	20315736	20322415
Prupe.3G190600	(M=208) PTHR11926:SF15 - UDP-GLUCOSYLTRANSFERASE	Pp03	20342334	20344388
Prupe.3G190800	(M=208) PTHR11926:SF15 - UDP-GLUCOSYLTRANSFERASE	Pp03	20345257	20349262
Prupe.3G256000	(M=208) PTHR11926:SF15 - UDP-GLUCOSYLTRANSFERASE	Pp03	24440756	24442756
Prupe.3G256100	(M=208) PTHR11926:SF15 - UDP-GLUCOSYLTRANSFERASE	Pp03	24448095	24449907
Prupe.3G256200	(M=208) PTHR11926:SF15 - UDP-GLUCOSYLTRANSFERASE	Pp03	24450531	24452768
Prupe.3G256300	(M=208) PTHR11926:SF15 - UDP-GLUCOSYLTRANSFERASE	Pp03	24453374	24455782
Prupe.3G260100	(M=24) 2.4.1.91 - Flavonol 3-O-glucosyltransferase.	Pp03	24647703	24649298
Prupe.3G260200	(M=6) 2.4.1.218 - Hydroquinone glucosyltransferase.	Pp03	24650369	24651770
Prupe.3G282700	(M=208) PTHR11926:SF15 - UDP-GLUCOSYLTRANSFERASE	Pp03	25710464	25711897
Prupe.4G054800	(M=1) PTHR11926:SF74 - GLYCOSYLTRANSFERASE FAMILY PROTEIN	Pp04	2638012	2645085
Prupe.4G117900	(M=24) 2.4.1.91 - Flavonol 3-O-glucosyltransferase.	Pp04	6389394	6391122
Prupe.4G173600	(M=2) PTHR11926:SF77 - GLYCOSYLTRANSFERASE FAMILY PROTEIN	Pp04	10270962	10272561
Prupe.5G022600	(M=9) K13496 - UDP-glucosyl transferase 73C [EC:2.4.1.-]	Pp05	2514828	2517032
Prupe.5G116100	(M=6) 2.4.1.218 - Hydroquinone glucosyltransferase.	Pp05	11835705	11837388
Prupe.5G116200	(M=6) 2.4.1.218 - Hydroquinone glucosyltransferase.	Pp05	11838969	11840888
Prupe.5G178200	(M=2) 2.4.1.195 - N-hydroxythioamide S-beta-glucosyltransferase.	Pp05	15040595	15043124
Prupe.5G203300	(M=208) PTHR11926:SF15 - UDP-GLUCOSYLTRANSFERASE	Pp05	16323567	16327215
Prupe.5G210800	(M=9) 2.4.1.237 - Flavonol 7-O-beta-glucosyltransferase.	Pp05	16754892	16757258
Prupe.6G007700	(M=208) PTHR11926:SF15 - UDP-GLUCOSYLTRANSFERASE	Pp06	640411	645339
Prupe.6G007800	(M=208) PTHR11926:SF15 - UDP-GLUCOSYLTRANSFERASE	Pp06	645668	647456
Prupe.6G008000	(M=208) PTHR11926:SF15 - UDP-GLUCOSYLTRANSFERASE	Pp06	653120	655026
Prupe.6G008300	(M=208) PTHR11926:SF15 - UDP-GLUCOSYLTRANSFERASE	Pp06	671137	673301
Prupe.6G008400	(M=208) PTHR11926:SF15 - UDP-GLUCOSYLTRANSFERASE	Pp06	675604	677725
Prupe.6G008600	(M=208) PTHR11926:SF15 - UDP-GLUCOSYLTRANSFERASE	Pp06	680162	682356
Prupe.6G008700	(M=208) PTHR11926:SF15 - UDP-GLUCOSYLTRANSFERASE	Pp06	682869	684384
Prupe.6G015900	(M=208) PTHR11926:SF15 - UDP-GLUCOSYLTRANSFERASE	Pp06	1131803	1133251
Prupe.6G049300	(M=10) 2.4.1.203 - Trans-zeatin O-beta-D-glucosyltransferase.	Pp06	3503192	3505121
Prupe.6G049400	(M=10) 2.4.1.203 - Trans-zeatin O-beta-D-glucosyltransferase.	Pp06	3506850	3509027
Prupe.6G049600	(M=10) 2.4.1.203 - Trans-zeatin O-beta-D-glucosyltransferase.	Pp06	3525821	3527789
Prupe.6G049700	(M=10) 2.4.1.203 - Trans-zeatin O-beta-D-glucosyltransferase.	Pp06	3532385	3534283
Prupe.6G050000	(M=10) 2.4.1.203 - Trans-zeatin O-beta-D-glucosyltransferase.	Pp06	3536939	3539309
Prupe.6G050100	(M=10) 2.4.1.203 - Trans-zeatin O-beta-D-glucosyltransferase.	Pp06	3539730	3542159
Prupe.6G050200	(M=10) 2.4.1.203 - Trans-zeatin O-beta-D-glucosyltransferase.	Pp06	3542433	3544827
Prupe.6G058900	(M=208) PTHR11926:SF15 - UDP-GLUCOSYLTRANSFERASE	Pp06	4097885	4100707
Prupe.6G059000	(M=208) PTHR11926:SF15 - UDP-GLUCOSYLTRANSFERASE	Pp06	4102832	4104280
Prupe.6G108000	(M=208) PTHR11926:SF15 - UDP-GLUCOSYLTRANSFERASE	Pp06	7710147	7712257
Prupe.6G136900	(M=9) 2.4.1.237 - Flavonol 7-O-beta-glucosyltransferase.	Pp06	11075966	11077342
Prupe.6G189800	(M=208) PTHR11926:SF15 - UDP-GLUCOSYLTRANSFERASE	Pp06	19745256	19747448
Prupe.6G189900	(M=208) PTHR11926:SF15 - UDP-GLUCOSYLTRANSFERASE	Pp06	19747832	19750599
Prupe.6G190100	(M=208) PTHR11926:SF15 - UDP-GLUCOSYLTRANSFERASE	Pp06	19753523	19756050
Prupe.6G190300	(M=208) PTHR11926:SF15 - UDP-GLUCOSYLTRANSFERASE	Pp06	19766557	19769583
Prupe.6G203500	(M=208) PTHR11926:SF15 - UDP-GLUCOSYLTRANSFERASE	Pp06	21095269	21097095
Prupe.6G203800	(M=208) PTHR11926:SF15 - UDP-GLUCOSYLTRANSFERASE	Pp06	21132391	21133803
Prupe.6G203900	(M=208) PTHR11926:SF15 - UDP-GLUCOSYLTRANSFERASE	Pp06	21163604	21166356
Prupe.6G228400	(M=1) 2.4.1.121 - Indole-3-acetate beta-glucosyltransferase.	Pp06	23227985	23229882
Prupe.6G233100	(M=208) PTHR11926:SF15 - UDP-GLUCOSYLTRANSFERASE	Pp06	23532427	23534360
Prupe.6G233200	(M=208) PTHR11926:SF15 - UDP-GLUCOSYLTRANSFERASE	Pp06	23534361	23536263
Prupe.6G233300	(M=208) PTHR11926:SF15 - UDP-GLUCOSYLTRANSFERASE	Pp06	23536434	23538334
Prupe.6G233400	(M=208) PTHR11926:SF15 - UDP-GLUCOSYLTRANSFERASE	Pp06	23539540	23541613
Prupe.6G233500	(M=208) PTHR11926:SF15 - UDP-GLUCOSYLTRANSFERASE	Pp06	23542567	23544574
Prupe.6G233600	(M=208) PTHR11926:SF15 - UDP-GLUCOSYLTRANSFERASE	Pp06	23546517	23548572
Prupe.6G265900	(M=208) PTHR11926:SF15 - UDP-GLUCOSYLTRANSFERASE	Pp06	25422851	25425169
Prupe.6G266600	(M=208) PTHR11926:SF15 - UDP-GLUCOSYLTRANSFERASE	Pp06	25481544	25483347
Prupe.6G267000	(M=208) PTHR11926:SF15 - UDP-GLUCOSYLTRANSFERASE	Pp06	25510873	25513050
Prupe.7G013100	(M=208) PTHR11926:SF15 - UDP-GLUCOSYLTRANSFERASE	Pp07	1823589	1825028
Prupe.7G055200	(M=9) K13496 - UDP-glucosyl transferase 73C [EC: 2.4.1.-]	Pp07	9391528	9392970
Prupe.7G124000	(M=208) PTHR11926:SF15 - UDP-GLUCOSYLTRANSFERASE	Pp07	14638703	14641199
Prupe.7G124100	(M=9) K13496 - UDP-glucosyl transferase 73C [EC: 2.4.1.-]	Pp07	14643595	14645070
Prupe.7G124200	(M=9) K13496 - UDP-glucosyl transferase 73C [EC: 2.4.1.-]	Pp07	14645449	14647072
Prupe.7G124300	(M=9) K13496 - UDP-glucosyl transferase 73C [EC: 2.4.1.-]	Pp07	14647953	14649558
Prupe.7G124400	(M=9) K13496 - UDP-glucosyl transferase 73C [EC: 2.4.1.-]	Pp07	14651629	14653089
Prupe.7G124500	(M=9) K13496 - UDP-glucosyl transferase 73C [EC: 2.4.1.-]	Pp07	14653939	14655348
Prupe.7G124600	(M=9) K13496 - UDP-glucosyl transferase 73C [EC: 2.4.1.-]	Pp07	14660537	14662015
Prupe.7G149100	(M=3) 2.4.1.111 - Coniferyl-alcohol glucosyltransferase.	Pp07	16109213	16111224
Prupe.7G149200	(M=2) K12356 - coniferyl-alcohol glucosyltransferase	Pp07	16115374	16118013
Prupe.7G267900	(M=5) K13691 - pathogen-inducible salicylic acid glucosyltransferase [EC: 2.4.1.-]	Pp07	22067175	22068879
Prupe.8G063500	(M=208) PTHR11926:SF15 - UDP-GLUCOSYLTRANSFERASE	Pp08	9253080	9255291
Prupe.8G129700	(M=24) 2.4.1.91 - Flavonol 3-O-glucosyltransferase.	Pp08	15295519	15296950
Prupe.8G129800	(M=24) 2.4.1.91 - Flavonol 3-O-glucosyltransferase.	Pp08	15297221	15298868
Prupe.8G130100	(M=24) 2.4.1.91 - Flavonol 3-O-glucosyltransferase.	Pp08	15324953	15326413
Prupe.8G130200	(M=24) 2.4.1.91 - Flavonol 3-O-glucosyltransferase.	Pp08	15334338	15336563
Prupe.8G130300	(M=24) 2.4.1.91 - Flavonol 3-O-glucosyltransferase.	Pp08	15337331	15339437
Prupe.8G130400	(M=24) 2.4.1.91 - Flavonol 3-O-glucosyltransferase.	Pp08	15340293	15342767
Prupe.8G130500	(M=24) 2.4.1.91 - Flavonol 3-O-glucosyltransferase.	Pp08	15343493	15346426
Prupe.8G130600	(M=24) 2.4.1.91 - Flavonol 3-O-glucosyltransferase.	Pp08	15346738	15348692
Prupe.8G130700	(M=24) 2.4.1.91 - Flavonol 3-O-glucosyltransferase.	Pp08	15348842	15350830
Prupe.8G130800	(M=24) 2.4.1.91 - Flavonol 3-O-glucosyltransferase.	Pp08	15353206	15354845
Prupe.8G130900	(M=24) 2.4.1.91 - Flavonol 3-O-glucosyltransferase.	Pp08	15355919	15357328
Prupe.8G131000	(M=24) 2.4.1.91 - Flavonol 3-O-glucosyltransferase.	Pp08	15358146	15360291
Prupe.8G135800	(M=2) 2.4.1.120 - Sinapate 1-glucosyltransferase.	Pp08	15628314	15630394
Prupe.8G150600	(M=5) K13691 - pathogen-inducible salicylic acid glucosyltransferase [EC: 2.4.1.-]	Pp08	16390501	16392539
Prupe.8G150700	(M=5) K13691 - pathogen-inducible salicylic acid glucosyltransferase [EC: 2.4.1.-]	Pp08	16397864	16405220
Prupe.8G185900	(M=5) K13691 - pathogen-inducible salicylic acid glucosyltransferase [EC: 2.4.1.-]	Pp08	18372059	18374269
Prupe.8G186000	(M=208) PTHR11926:SF15 - UDP-GLUCOSYLTRANSFERASE	Pp08	18374270	18376195
Prupe.8G186100	(M=208) PTHR11926:SF15 - UDP-GLUCOSYLTRANSFERASE	Pp08	18378195	18380240
Prupe.8G186200	(M=208) PTHR11926:SF15 - UDP-GLUCOSYLTRANSFERASE	Pp08	18381594	18383618
Prupe.I000900	(M=208) PTHR11926:SF15 - UDP-GLUCOSYLTRANSFERASE	scaffold_141	726	2582
Prupe.I001000	(M=208) PTHR11926:SF15 - UDP-GLUCOSYLTRANSFERASE	scaffold_141	4198	6068
Prupe.I001100	(M=6) 2.4.1.218 - Hydroquinone glucosyltransferase.	scaffold_151	34	1902
Prupe.I002600	(M=208) PTHR11926:SF15 - UDP-GLUCOSYLTRANSFERASE	scaffold_192	3783	4235
