# Supplementary material for: Genome-Wide Identification, Expression Patterns, and Functional Analysis of UDP Glycosyltransferase Family in Peach (Prunus persica L. Batsch)
Source: Front Plant Sci. 2017 Mar 22;8:389. doi: 10.3389/fpls.2017.00389 (PMC5360731; doi:10.3389/fpls.2017.00389)
Supplement: Supplementary file 6 [file Table_3.XLSX]

## Sheet: Sheet1
Supplementary Table S3. Intron and exon information of peach UGT genes.
Group	Gene Name	Chromosome Name	Exon Start	Exon End	Exon Rank	Intron Phase
A	Prupe.2G174800	Pp02	22069695	22070143	1	0
A	Prupe.2G174800	Pp02	22070190	22070302	2	1
A	Prupe.2G174800	Pp02	22070368	22070900	3	2
A	Prupe.2G174800	Pp02	22075225	22075308	4	0
A	Prupe.2G174800	Pp02	22075492	22075842	5	0
A	Prupe.2G174800	Pp02	22079730	22080050	6	-
A	Prupe.2G175000	Pp02	22090326	22092282	1	-
A	Prupe.2G174700	Pp02	22065238	22067169	1	-
A	Prupe.6G203500	Pp06	21095269	21097095	1	-
A	Prupe.6G203800	Pp06	21132391	21133803	1	-
A	Prupe.6G203900	Pp06	21165281	21166356	1	-
A	Prupe.6G203900	Pp06	21165030	21165256	2	1
A	Prupe.6G203900	Pp06	21163604	21163671	3	2
A	Prupe.4G173600	Pp04	10270962	10272561	1	-
A	Prupe.4G054800	Pp04	2643741	2645085	1	0
A	Prupe.4G054800	Pp04	2638012	2638930	2	-
A	Prupe.I002600	scaffold_192	3783	4235	1	-
A	Prupe.1G534200	Pp01	43671887	43673758	1	-
B	Prupe.5G210800	Pp05	16754892	16757258	1	-
B	Prupe.1G295300	Pp01	29219747	29221177	1	-
C	Prupe.3G282700	Pp03	25710464	25711897	1	-
C	Prupe.3G166800	Pp03	18564657	18566081	1	-
C	Prupe.1G458400	Pp01	38389100	38390156	1	-
C	Prupe.1G458400	Pp01	38388434	38389001	2	1
C	Prupe.1G458200	Pp01	38374061	38375066	1	-
C	Prupe.1G458200	Pp01	38373236	38373909	2	1
D	Prupe.8G130800	Pp08	15353206	15354845	1	-
D	Prupe.8G131000	Pp08	15358146	15360291	1	-
D	Prupe.8G129800	Pp08	15297221	15298868	1	-
D	Prupe.8G130300	Pp08	15337331	15339437	1	-
D	Prupe.8G130600	Pp08	15346738	15348692	1	-
D	Prupe.8G130700	Pp08	15348842	15350830	1	-
D	Prupe.8G130500	Pp08	15343493	15344349	1	-
D	Prupe.8G130500	Pp08	15344385	15344930	2	2
D	Prupe.8G130500	Pp08	15346249	15346426	3	2
D	Prupe.8G130900	Pp08	15355919	15357328	1	-
D	Prupe.8G130200	Pp08	15334338	15336563	1	-
D	Prupe.8G130400	Pp08	15340293	15340548	1	-
D	Prupe.8G130400	Pp08	15340583	15340816	2	1
D	Prupe.8G130400	Pp08	15341854	15342056	3	1
D	Prupe.8G130400	Pp08	15342096	15342767	4	0
D	Prupe.8G129700	Pp08	15295519	15296950	1	-
D	Prupe.8G130100	Pp08	15324953	15325173	1	-
D	Prupe.8G130100	Pp08	15325248	15326413	2	1
D	Prupe.7G124300	Pp07	14647953	14649558	1	-
D	Prupe.7G124400	Pp07	14651629	14653089	1	-
D	Prupe.7G124100	Pp07	14643595	14645070	1	-
D	Prupe.7G124500	Pp07	14653939	14655348	1	-
D	Prupe.7G124200	Pp07	14645449	14647072	1	-
D	Prupe.7G124000	Pp07	14638703	14641199	1	-
D	Prupe.7G124600	Pp07	14660537	14662015	1	-
E	Prupe.I001100	scaffold_151	34	1902	1	-
E	Prupe.2G184700	Pp02	22617256	22618883	1	-
E	Prupe.2G184800	Pp02	22621955	22624638	1	-
E	Prupe.2G303000	Pp02	28996634	28999088	1	-
E	Prupe.6G059000	Pp06	4102832	4104280	1	-
E	Prupe.6G136900	Pp06	11075966	11077342	1	-
E	Prupe.6G058900	Pp06	4097885	4098481	1	-
E	Prupe.6G058900	Pp06	4098590	4100707	2	1
E	Prupe.4G117900	Pp04	6389394	6391122	1	-
E	Prupe.5G116100	Pp05	11835705	11837388	1	-
E	Prupe.5G116200	Pp05	11838969	11840888	1	-
E	Prupe.7G149200	Pp07	16115374	16118013	1	-
E	Prupe.7G149100	Pp07	16109213	16110416	1	-
E	Prupe.7G149100	Pp07	16110505	16111224	2	1
E	Prupe.7G013100	Pp07	1823589	1825028	1	-
E	Prupe.3G185100	Pp03	19980355	19982486	1	-
E	Prupe.3G185000	Pp03	19976368	19977935	1	-
E	Prupe.3G184900	Pp03	19974185	19975917	1	-
E	Prupe.3G185400	Pp03	20003909	20004367	1	-
E	Prupe.3G185400	Pp03	20004411	20004605	2	0
E	Prupe.3G185400	Pp03	20008804	20009047	3	0
E	Prupe.3G185400	Pp03	20009093	20009346	4	1
E	Prupe.3G260200	Pp03	24650369	24651770	1	-
E	Prupe.3G184800	Pp03	19969966	19971395	1	-
E	Prupe.3G184800	Pp03	19973500	19973632	2	1
E	Prupe.3G184400	Pp03	19942248	19943676	1	-
E	Prupe.3G260100	Pp03	24647703	24649298	1	-
E	Prupe.3G184600	Pp03	19950769	19950917	1	-
E	Prupe.3G184600	Pp03	19951193	19953700	2	-
E	Prupe.1G382700	Pp01	34403188	34404624	1	-
E	Prupe.1G547700	Pp01	44749221	44750070	1	-
E	Prupe.1G547700	Pp01	44748960	44749184	2	1
E	Prupe.1G547700	Pp01	44748788	44748900	3	1
E	Prupe.1G282300	Pp01	28505136	28505804	1	-
E	Prupe.1G282300	Pp01	28503206	28503433	2	0
E	Prupe.1G554400	Pp01	45281600	45283511	1	-
E	Prupe.1G554400	Pp01	45283784	45284475	2	-
E	Prupe.1G547500	Pp01	44742663	44744116	1	-
E	Prupe.1G547800	Pp01	44757137	44758573	1	-
E	Prupe.1G554300	Pp01	45277769	45279601	1	-
F	Prupe.2G324700	Pp02	30032812	30033464	1	-
F	Prupe.2G324700	Pp02	30033577	30034737	2	1
F	Prupe.1G091100	Pp01	6863941	6864051	1	-
F	Prupe.1G091100	Pp01	6862816	6862849	2	0
F	Prupe.1G091100	Pp01	6860698	6861557	3	1
F	Prupe.1G090500	Pp01	6816430	6817266	1	-
F	Prupe.1G091000	Pp01	6852388	6852918	1	-
F	Prupe.1G091000	Pp01	6850667	6851855	2	1
G	Prupe.8G063500	Pp08	9253080	9253753	1	-
G	Prupe.8G063500	Pp08	9254112	9255291	2	1
G	Prupe.6G190100	Pp06	19755514	19756050	1	-
G	Prupe.6G190100	Pp06	19753523	19754648	2	1
G	Prupe.6G189800	Pp06	19746639	19747448	1	-
G	Prupe.6G189800	Pp06	19745256	19746434	2	1
G	Prupe.6G190300	Pp06	19768903	19769583	1	-
G	Prupe.6G190300	Pp06	19766557	19767694	2	1
G	Prupe.6G189900	Pp06	19749872	19750599	1	-
G	Prupe.6G189900	Pp06	19747832	19748999	2	1
G	Prupe.3G189600	Pp03	20258473	20259108	1	-
G	Prupe.3G189600	Pp03	20259209	20261039	2	1
G	Prupe.3G190500	Pp03	20315736	20315748	1	-
G	Prupe.3G190500	Pp03	20315855	20316367	2	1
G	Prupe.3G190500	Pp03	20316476	20317251	3	1
G	Prupe.3G190500	Pp03	20322260	20322415	4	0
G	Prupe.3G190100	Pp03	20296733	20296911	1	-
G	Prupe.3G190100	Pp03	20297747	20298411	2	-
G	Prupe.3G190100	Pp03	20298634	20299688	3	1
G	Prupe.3G190800	Pp03	20345257	20345839	1	-
G	Prupe.3G190800	Pp03	20345943	20346005	2	-
G	Prupe.3G190800	Pp03	20346340	20346680	3	-
G	Prupe.3G190800	Pp03	20346811	20347941	4	-
G	Prupe.3G190800	Pp03	20348051	20349262	5	1
G	Prupe.3G189500	Pp03	20254830	20255404	1	-
G	Prupe.3G189500	Pp03	20255594	20256841	2	1
G	Prupe.3G189700	Pp03	20284475	20285056	1	-
G	Prupe.3G189700	Pp03	20285140	20286995	2	1
G	Prupe.3G189100	Pp03	20231833	20232233	1	-
G	Prupe.3G189100	Pp03	20237220	20237392	2	2
G	Prupe.3G189100	Pp03	20237516	20238578	3	1
G	Prupe.3G190300	Pp03	20302411	20302960	1	-
G	Prupe.3G190300	Pp03	20303054	20304393	2	1
G	Prupe.3G188700	Pp03	20204013	20204702	1	-
G	Prupe.3G188500	Pp03	20174396	20174998	1	-
G	Prupe.3G188500	Pp03	20175119	20176258	2	1
G	Prupe.3G190400	Pp03	20311941	20312606	1	-
G	Prupe.3G190400	Pp03	20312742	20313892	2	1
G	Prupe.3G188600	Pp03	20181196	20181713	1	-
G	Prupe.3G188600	Pp03	20181824	20182936	2	1
G	Prupe.3G189300	Pp03	20242123	20242708	1	-
G	Prupe.3G189300	Pp03	20242828	20243957	2	1
G	Prupe.3G190600	Pp03	20342334	20342928	1	-
G	Prupe.3G190600	Pp03	20343037	20344388	2	1
G	Prupe.1G520000	Pp01	42683473	42684196	1	-
G	Prupe.1G520000	Pp01	42680643	42683351	2	1
G	Prupe.1G520400	Pp01	42705270	42705944	1	-
G	Prupe.1G520400	Pp01	42706475	42708120	2	1
G	Prupe.1G053200	Pp01	3706809	3707395	1	-
G	Prupe.1G053200	Pp01	3707496	3709299	2	1
G	Prupe.1G519800	Pp01	42676073	42677556	1	-
G	Prupe.1G519800	Pp01	42674777	42675919	2	1
G	Prupe.1G053500	Pp01	3720157	3720667	1	-
G	Prupe.1G053500	Pp01	3720951	3721873	2	1
G	Prupe.1G520300	Pp01	42699541	42700033	1	-
G	Prupe.1G520300	Pp01	42698403	42699334	2	1
G	Prupe.1G266300	Pp01	27409971	27411592	1	-
G	Prupe.1G266300	Pp01	27412061	27413185	2	1
G	Prupe.1G519900	Pp01	42679582	42680309	1	-
G	Prupe.1G519900	Pp01	42678375	42679461	2	1
G	Prupe.1G520100	Pp01	42685830	42686498	1	-
G	Prupe.1G520100	Pp01	42684510	42685687	2	1
G	Prupe.1G520200	Pp01	42692937	42693619	1	-
G	Prupe.1G520200	Pp01	42691434	42692748	2	1
G	Prupe.1G053400	Pp01	3712547	3713251	1	-
G	Prupe.1G053400	Pp01	3718215	3719390	2	1
G	Prupe.1G519500	Pp01	42657556	42658221	1	-
G	Prupe.1G519500	Pp01	42656020	42657258	2	1
G	Prupe.1G519700	Pp01	42671605	42672367	1	-
G	Prupe.1G519700	Pp01	42670303	42671510	2	1
G	Prupe.1G519600	Pp01	42664739	42665476	1	-
G	Prupe.1G519600	Pp01	42663516	42664625	2	1
G	Prupe.1G053300	Pp01	3709672	3710355	1	-
G	Prupe.1G053300	Pp01	3710536	3711528	2	1
H	Prupe.2G243600	Pp02	26196192	26196674	1	-
H	Prupe.2G243600	Pp02	26196814	26197727	2	1
H	Prupe.2G243500	Pp02	26189240	26189949	1	-
H	Prupe.2G243500	Pp02	26190066	26191779	2	1
H	Prupe.6G008700	Pp06	682869	683058	1	-
H	Prupe.6G008700	Pp06	683098	683215	2	2
H	Prupe.6G008700	Pp06	683276	683328	3	2
H	Prupe.6G008700	Pp06	683501	684384	4	1
H	Prupe.6G007700	Pp06	640411	640819	1	-
H	Prupe.6G007700	Pp06	642614	643181	2	-
H	Prupe.6G007700	Pp06	643346	645339	3	1
H	Prupe.6G008000	Pp06	653120	653784	1	-
H	Prupe.6G008000	Pp06	653919	655026	2	1
H	Prupe.6G008600	Pp06	680162	680852	1	-
H	Prupe.6G008600	Pp06	681049	682356	2	1
H	Prupe.6G008400	Pp06	675604	676416	1	-
H	Prupe.6G008400	Pp06	676558	677725	2	1
H	Prupe.6G008300	Pp06	671137	672020	1	-
H	Prupe.6G008300	Pp06	672160	673301	2	1
H	Prupe.6G007800	Pp06	645668	646253	1	-
H	Prupe.6G007800	Pp06	646388	647456	2	1
I	Prupe.5G203300	Pp05	16326943	16327215	1	-
I	Prupe.5G203300	Pp05	16326756	16326856	2	-
I	Prupe.5G203300	Pp05	16324783	16326405	3	-
I	Prupe.5G203300	Pp05	16323567	16324642	4	1
I	Prupe.3G256200	Pp03	24450531	24451164	1	-
I	Prupe.3G256200	Pp03	24451501	24452768	2	1
I	Prupe.3G256100	Pp03	24448095	24448601	1	-
I	Prupe.3G256100	Pp03	24448715	24449907	2	1
I	Prupe.3G256000	Pp03	24440756	24441362	1	-
I	Prupe.3G256000	Pp03	24441664	24442756	2	1
I	Prupe.3G256300	Pp03	24453374	24453887	1	-
I	Prupe.3G256300	Pp03	24454085	24455782	2	1
J	Prupe.6G049700	Pp06	3533726	3534283	1	-
J	Prupe.6G049700	Pp06	3533440	3533636	2	1
J	Prupe.6G049700	Pp06	3532385	3533137	3	0
J	Prupe.6G050000	Pp06	3538725	3539309	1	-
J	Prupe.6G050000	Pp06	3536939	3538045	2	1
J	Prupe.6G049400	Pp06	3508858	3509027	1	-
J	Prupe.6G049400	Pp06	3506850	3507579	2	2
J	Prupe.6G050100	Pp06	3541379	3542159	1	-
J	Prupe.6G050100	Pp06	3539730	3540763	2	1
J	Prupe.6G050200	Pp06	3544320	3544827	1	-
J	Prupe.6G050200	Pp06	3542433	3543316	2	1
J	Prupe.6G049600	Pp06	3527071	3527789	1	-
J	Prupe.6G049600	Pp06	3525821	3526870	2	1
J	Prupe.6G049300	Pp06	3504629	3505121	1	-
J	Prupe.6G049300	Pp06	3503862	3504076	2	1
J	Prupe.6G049300	Pp06	3503192	3503782	3	0
K	Prupe.6G233500	Pp06	23543954	23544574	1	-
K	Prupe.6G233500	Pp06	23542567	23543723	2	1
K	Prupe.6G233100	Pp06	23533658	23534360	1	-
K	Prupe.6G233100	Pp06	23532427	23533545	2	1
K	Prupe.6G233200	Pp06	23535662	23536263	1	-
K	Prupe.6G233200	Pp06	23534361	23535448	2	1
K	Prupe.6G233600	Pp06	23546517	23547211	1	-
K	Prupe.6G233600	Pp06	23547421	23548572	2	1
K	Prupe.6G108000	Pp06	7711645	7712257	1	-
K	Prupe.6G108000	Pp06	7710147	7711175	2	1
K	Prupe.6G233400	Pp06	23539540	23540236	1	-
K	Prupe.6G233400	Pp06	23540450	23541613	2	1
K	Prupe.6G233300	Pp06	23537714	23538334	1	-
K	Prupe.6G233300	Pp06	23536434	23537512	2	1
L	Prupe.I001000	scaffold_141	4198	6068	1	-
L	Prupe.I000900	scaffold_141	1842	2582	1	-
L	Prupe.I000900	scaffold_141	726	1740	2	0
L	Prupe.8G186100	Pp08	18378195	18379247	1	-
L	Prupe.8G186100	Pp08	18379395	18380240	2	0
L	Prupe.8G135800	Pp08	15629743	15630394	1	-
L	Prupe.8G135800	Pp08	15628314	15629377	2	0
L	Prupe.8G186200	Pp08	18381594	18382373	1	-
L	Prupe.8G186200	Pp08	18382659	18383618	2	0
L	Prupe.8G185900	Pp08	18372059	18373175	1	-
L	Prupe.8G185900	Pp08	18373404	18374269	2	0
L	Prupe.8G150700	Pp08	16397864	16398615	1	-
L	Prupe.8G150700	Pp08	16404300	16405220	2	0
L	Prupe.8G150600	Pp08	16390501	16391492	1	-
L	Prupe.8G150600	Pp08	16391597	16392539	2	0
L	Prupe.8G186000	Pp08	18374270	18375079	1	-
L	Prupe.8G186000	Pp08	18375353	18376195	2	0
L	Prupe.6G228400	Pp06	23227985	23229882	1	-
L	Prupe.5G178200	Pp05	15042341	15043124	1	-
L	Prupe.5G178200	Pp05	15040595	15041839	2	0
L	Prupe.7G267900	Pp07	22067175	22067827	1	-
L	Prupe.7G267900	Pp07	22067917	22068879	2	0
L	Prupe.1G169200	Pp01	13833179	13834603	1	-
L	Prupe.1G552100	Pp01	45124585	45126363	1	-
L	Prupe.1G505200	Pp01	41734943	41735985	1	-
L	Prupe.1G505200	Pp01	41733002	41733902	2	0
L	Prupe.1G505100	Pp01	41724277	41725429	1	-
L	Prupe.1G505100	Pp01	41722594	41723483	2	0
L	Prupe.1G169300	Pp01	13841834	13843258	1	-
L	Prupe.1G169100	Pp01	13822009	13823433	1	-
M	Prupe.2G085000	Pp02	13467127	13469459	1	-
M	Prupe.2G101800	Pp02	15756656	15758095	1	-
M	Prupe.2G085100	Pp02	13473606	13474976	1	-
M	Prupe.2G085200	Pp02	13477160	13478565	1	-
M	Prupe.2G086000	Pp02	13641367	13642911	1	-
M	Prupe.2G085300	Pp02	13512160	13513750	1	-
M	Prupe.2G085800	Pp02	13595776	13596732	1	-
M	Prupe.2G084900	Pp02	13434306	13436014	1	-
M	Prupe.6G015900	Pp06	1131803	1133251	1	-
M	Prupe.5G022600	Pp05	2514828	2517032	1	-
M	Prupe.1G179700	Pp01	15531797	15533902	1	-
M	Prupe.1G179400	Pp01	15475994	15477677	1	-
M	Prupe.1G179400	Pp01	15477797	15478096	2	1
M	Prupe.1G180900	Pp01	15790391	15792100	1	-
M	Prupe.1G181000	Pp01	15812835	15814361	1	-
N	Prupe.3G187400	Pp03	20119002	20119544	1	-
N	Prupe.3G187400	Pp03	20120499	20121521	2	1
O	Prupe.7G055200	Pp07	9391528	9392970	1	-
P	Prupe.2G243700	Pp02	26199326	26199842	1	-
P	Prupe.2G243700	Pp02	26198260	26199232	2	1
P	Prupe.6G265900	Pp06	25424634	25425169	1	-
P	Prupe.6G265900	Pp06	25422851	25424304	2	1
P	Prupe.6G267000	Pp06	25512515	25513050	1	-
P	Prupe.6G267000	Pp06	25510873	25512191	2	1
P	Prupe.6G266600	Pp06	25482792	25483347	1	-
P	Prupe.6G266600	Pp06	25481544	25482695	2	1
